# Supplementary material for: Cu3As: Uncommon Crystallographic Features, Low-Temperature Phase Transitions, Thermodynamic and Physical Properties
Source: Materials (Basel). 2023 Mar 21;16(6):2501. doi: 10.3390/ma16062501 (PMC10051385; doi:10.3390/ma16062501)
Supplement: Supplementary file 1 [file materials-16-02501-s001.zip]

Archive with 1 entries (1 files):
- materials-2256859-supplementary.pdf
